# Supplementary material for: Antibacterial, Antifungal, and Wound-Healing Activities and Chemical Characterization of Propolis from Apis mellifera in Michoacan, Mexico
Source: Molecules. 2025 Sep 25;30(19):3880. doi: 10.3390/molecules30193880 (PMC12526293; doi:10.3390/molecules30193880)
Supplement: Supplementary file 1 [file molecules-30-03880-s001.zip]

Archive with 1 entries (1 files):
- molecules-3820836-supplementary.pdf
